# Supplementary material for: Enrichment of G4DNA and a Large Inverted Repeat Coincide in the Mitochondrial Genomes of Termitomyces
Source: Genome Biol Evol. 2019 Jun 18;11(7):1857–69. doi: 10.1093/gbe/evz122 (PMC6609731; doi:10.1093/gbe/evz122)
Supplement: Supplementary_Material_evz122 [file supplementary_material_evz122.zip]

Archive with 6 entries (6 files):
- Supplementary_Data_1-2_DNA_isolation_protocol_for_Termitomyces.docx
- Supplementary_Data_3_Mutation_rates.docx
- Supplementary_Data_4.1_G4DNA_estimates.csv
- Supplementary_Data_4.2_G4DNA_estimates_IR.csv
- Supplementary_Data_5_CGC_skews.pdf
- Supplementary_Data_6_Fungi_Constrained_Tree.nex
