# Supplementary material for: Enrichment of G4DNA and a Large Inverted Repeat Coincide in the Mitochondrial Genomes of Termitomyces
Source: Genome Biol Evol. 2019 Jun 18;11(7):1857–69. doi: 10.1093/gbe/evz122 (PMC6609731; doi:10.1093/gbe/evz122)
Supplement: Supplementary_Material_evz122 [file supplementary_material_evz122.zip › Supplementary_Data_4.1_G4DNA_estimates.csv]

Taxon	w_25_s_1.7	w_25_s_1.2	mtDNA size	Relative frequency w_25_s_1.7	Relative frequency w_25_s_1.2
Termitomyces_T32	204	823	131333	1.553303435	6.266513367
Termitomyces_T159	189	558	157156	1.202626689	3.550612131
Termitomyces_T13	12	122	155430	0.077205173	0.784919256
Termitomyces_Mi166	515	924	239317	2.151957446	3.860987728
Termitomyces_T132	95	241	146712	0.647527128	1.642674083
Termitomyces_T123	128	266	124711	1.026372974	2.132931337
Termitomyces_DKA19	47	136	105724	0.444553744	1.28636828
Blastosporella_zonata	302	476	200401	1.506978508	2.375237649
Tephrocybe_rancida	89	325	126794	0.701925959	2.56321277
Tephrocybe_boudieri	4	34	99774	0.040090605	0.340770141
Asterophora_parasitica	11	92	43328	0.2538774	2.123338257
Tricholomella_constricta	1	13	65087	0.015364051	0.199732666
Tricholoma_matsutake	1	6	76037	0.013151492	0.078908952
Pleurotus_ostreatus	6	29	73242	0.08192021	0.39594768
Agaricus_bisporus	2	21	135005	0.014814266	0.155549794
Lentinula_edodes	164	258	121394	1.350972865	2.125310971
Moniliophthora_roreri	5	38	93722	0.053349267	0.405454429
Flammulina_velutipes	0	6	88508	0	0.067790482
Schizophyllum_commune	4	8	49704	0.08047642	0.160952841
Ganoderma_applanatum	5	18	119803	0.041735182	0.150246655
Trametes_cingulata	0	8	91500	0	0.087431694
Phlebia_radiata	12	78	156348	0.076751861	0.498887098
Heterobasidion_irregulare	4	21	114193	0.035028417	0.183899188
Cantharellus_cibarius	4	21	58656	0.068194217	0.35801964
Rhizoctonia_solani	5	67	235849	0.021200005	0.284080068
Cryptococcus_neoformans	0	1	24919	0	0.040130021
Phakopsora_meibomiae	8	38	32520	0.24600246	1.168511685
Tilletia_indica	7	22	65147	0.107449307	0.337697822
Microbotryum_violaceum	3	40	92107	0.032570814	0.434277525
Cordyceps_militaris	0	2	33277	0	0.060101572
Lecanicillium_muscarium	0	2	24499	0	0.081635985
Beauveria_bassiana	0	1	29961	0	0.033376723
Epichloe_typhina	1	6	84630	0.011816141	0.070896845
Trichoderma_hamatum	1	2	32763	0.030522235	0.061044471
Hirsutella_rhossiliensis	0	3	62483	0	0.04801306
Ophiocordyceps_sinensis	5	43	157539	0.031738173	0.272948286
Fusarium_solani	0	10	62978	0	0.158785608
Verticillium_dahliae	0	1	27184	0	0.036786345
Chrysoporthe_cubensis	8	33	89084	0.089802883	0.370436891
Neurospora_crassa	105	217	64840	1.619370759	3.346699568
Arthrinium_arundinis	12	56	48975	0.245022971	1.143440531
Sclerotinia_borealis	88	182	203051	0.433388656	0.896326539
Penicillium_digitatum	0	0	28970	0	0
Aspergillus_niger	1	6	31103	0.032151239	0.192907437
Kazachstania_unispora	4	19	29129	0.137320196	0.652270933
Saccharomyces_cerevisiae	9	29	78917	0.114043869	0.367474689
Torulaspora_delbrueckii	21	54	28793	0.729343938	1.87545584
Kluyveromyces_lactis	28	97	40291	0.69494428	2.407485543
Candida_albicans	0	15	33928	0	0.442112709
Candida_gigantensis	2	60	55125	0.036281179	1.088435374
Pichia_kluyveri	0	10	43128	0	0.231867928
Schizosaccharomyces_japonicus	5	27	80059	0.06245394	0.337251277
Pneumocystis_carinii	0	7	26119	0	0.268004135
Glomus_cerebriforme	63	259	59633	1.056462026	4.343232774
Rhizophagus_fasciculatus	4	50	72251	0.055362556	0.692031944
Gigaspora_margarita	68	274	96998	0.701045382	2.824800511
Hyaloraphidium_curvatum	2	27	29593	0.06758355	0.912377927
Mortierella_verticillata	1	16	58745	0.017022725	0.272363605
Allomyces_macrogynus	15	83	57473	0.260992118	1.444156386
Phytophthora_infestans	0	3	37957	0	0.079036805
