# Supplementary material for: Enrichment of G4DNA and a Large Inverted Repeat Coincide in the Mitochondrial Genomes of Termitomyces
Source: Genome Biol Evol. 2019 Jun 18;11(7):1857–69. doi: 10.1093/gbe/evz122 (PMC6609731; doi:10.1093/gbe/evz122)
Supplement: Supplementary_Material_evz122 [file supplementary_material_evz122.zip › Supplementary_Data_4.2_G4DNA_estimates_IR.csv]

Taxon	IR	SC1	SC2	SC (both copies)	sizeIR	sizeSC1	sizeSC2	sizeSC	relfreq_IR	relfreq_SC1	relfreq_SC2	relfreq_SC		diffr	diffIR
Agaricus_bisporus_H97	0	2	0	2	4559	91663	34224	125887	0	2.18E-05	0	1.59E-05		0	0
Blastosporella_zonata	120	10	54	64	56326	22534	65545	88079	0.002130455	0.000443774	0.000823861	0.00072662		0.000701917	0.001428538
Termitomyces_DKA19	11	18	7	25	4463	59447	37351	96798	0.00246471	0.000302791	0.000187411	0.00025827		0.00110322	0.00136149
Termitomyces_Mi166	181	68	90	158	71831	52585	43096	95681	0.002519803	0.001293144	0.002088361	0.001651321		0.000434241	0.002085562
Termitomyces_T123	37	32	22	54	28228	33020	35235	68255	0.001310755	0.00096911	0.000624379	0.000791151		0.000259802	0.001050953
Termitomyces_T132	33	20	11	31	37211	39540	33112	72652	0.000886835	0.000505817	0.000332206	0.000426692		0.000230071	0.000656763
Termitomyces_T13	3	4	1	5	44175	32301	34779	67080	6.79E-05	0.000123835	2.88E-05	7.45E-05		-3.31E-06	7.12E-05
Termitmyces_T159	63	20	42	62	41609	39591	34347	73938	0.001514096	0.000505165	0.001222814	0.00083854		0.000337778	0.001176318
Termitomyces_T32	66	29	43	72	35619	34443	25652	60095	0.001852944	0.000841971	0.001676283	0.001198103		0.00032742	0.001525523
Tephrocybe_rancida	25	7	33	40	33754	22467	36819	59286	0.000740653	0.000311568	0.000896276	0.000674696		3.30E-05	0.000707674
