# Supplementary material for: Enrichment of G4DNA and a Large Inverted Repeat Coincide in the Mitochondrial Genomes of Termitomyces
Source: Genome Biol Evol. 2019 Jun 18;11(7):1857–69. doi: 10.1093/gbe/evz122 (PMC6609731; doi:10.1093/gbe/evz122)
Supplement: Supplementary_Material_evz122 [file supplementary_material_evz122.zip › Supplementary_Data_6_Fungi_Constrained_Tree.nex]

#NEXUS[written Mon Feb 11 11:35:05 CET 2019 by Mesquite version 3.31 (build 859) at L0144852/10.85.3.20]
BEGIN TREES;
[! Trees from source: 'Current Tree (Tree(s) used from Use Trees from Separate NEXUS File.... Last tree used: Imported tree 1+ [tree: (1:12,2:12,(3:11,4:11,5:11,6:11,7:11,8:11,9:11,(((10:1,11:1):3,((12:1,13:1,14:1,15:1,16:1):2,((17:1,18:1):1,(19:1,20:1,21:1,22:1,23:1,24:1,25:1,26:1,27:1,28:1,29:1,30:1,31:1,32:1,33:1):1):1):1):6,(34:9,35:9,36:9,37:9,(38:8,39:8,40:8,41:8,42:8,43:8,44:8,45:8,46:8,47…
	TRANSLATE
		1	Phytophthora_infestans,
		2	Nuclearia_simplex,
		3	Spizellomyces_punctatus,
		4	Hyaloraphidium_curvatum,
		5	Glomus_cerebriforme,
		6	Gigaspora_margarita,
		7	Rhizophagus_fasciculatus,
		8	Allomyces_macrogynus,
		9	Mortierella_verticillata,
		10	Pneumocystis_carinii,
		11	Schizosaccharomyces_japonicus,
		12	Candida_albicans,
		13	Candida_gigantensis,
		14	Kluyveromyces_lactis,
		15	Saccharomyces_cerevisiae,
		16	Pichia_kluyveri,
		17	Penicillium_digitatum,
		18	Aspergillus_niger,
		19	Chrysoporthe_cubensis,
		20	Trichoderma_hamatum,
		21	Cordyceps_militaris,
		22	Beauveria_bassiana,
		23	Torulaspora_delbrueckii,
		24	Kazachstania_unispora,
		25	Verticillium_dahliae,
		26	Hirsutella_rhossiliensis,
		27	Ophiocordyceps_sinensis,
		28	Lecanicillium_muscarium,
		29	Sclerotinia_borealis,
		30	Epichloe_typhina,
		31	Arthrinium_arundinis,
		32	Neurospora_crassa,
		33	Fusarium_solani,
		34	Microbotryum_violaceum,
		35	Tilletia_indica,
		36	Phakopsora_meibomiae,
		37	Cryptococcus_neoformans,
		38	Heterobasidion_irregulare,
		39	Lentinula_edodes,
		40	Phlebia_radiata,
		41	Ganoderma_applanatum,
		42	Schizophyllum_commune,
		43	Tricholoma_matsutake,
		44	Pleurotus_ostreatus,
		45	Flammulina_velutipes,
		46	Cantharellus_cibarius,
		47	Trametes_cingulata,
		48	Rhizoctonia_solani,
		49	Moniliophthora_roreri,
		50	Agaricus_bisporus,
		51	Asterophora_parasitica,
		52	Tricholomella_constricta,
		53	Tephrocybe_boudieri,
		54	Blastosporella_zonata,
		55	Tephrocybe_rancida,
		56	Termitomyces_Mi166,
		57	Termitomyces_T13,
		58	Termitomyces_T32,
		59	Termitomyces_T159,
		60	Termitomyces_DKA19,
		61	Termitomyces_T132,
		62	Termitomyces_T123;
	TREE 'Imported tree 1+' = (1:12,2:12,(3:11,4:11,5:11,6:11,7:11,8:11,9:11,(((10:1,11:1):3,((12:1,13:1,14:1,15:1,16:1):2,((17:1,18:1):1,(19:1,20:1,21:1,22:1,23:1,24:1,25:1,26:1,27:1,28:1,29:1,30:1,31:1,32:1,33:1):1):1):1):6,(34:9,35:9,36:9,37:9,(38:8,39:8,40:8,41:8,42:8,43:8,44:8,45:8,46:8,47:8,48:8,49:8,50:8,((51:1,52:1):6,(53:6,((54:1,55:1):4,(56:4,(57:2,(58:1,59:1):2.5,(60:2,(61:1,62:1):1):1.5):…
END;
